# Supplementary material for: Identification of CDK gene family and functional analysis of CqCDK15 under drought and salt stress in quinoa
Source: BMC Genomics. 2023 Aug 17;24:461. doi: 10.1186/s12864-023-09570-4 (PMC10433607; doi:10.1186/s12864-023-09570-4)
Supplement: Supplementary file 2 — Supplementary Material 2 [file 12864_2023_9570_MOESM2_ESM.xlsx]

## Sheet: Sheet1
Table S1 The CDK gene-coding protein sequence information in this study
Gene name	quence
OsCDKA01	meqyekeeki gegtygvvyr ardkvtneti alkkirleqe degvpstair eisllkemhh gnivrlhdvi hsekriylvf eyldldlkkf mdscpefakn ptliksylyq ilrgvaychshrvlhrdlkp qnllidrrtn alkladfgla rafgipvrtf thevvtlwyr apeillgsrq ystpvdmwsv gcifaemvnq kplfpgdsei delfkifrvl gtpneqswpg vsslpdyksa fpkwqaqdla tivptldpag ldllskmlry epnkritarq aleheyfkdl emvq
OsCDKA02	meqyekveki gegtygvvyk gkhrhtneti alkkirleqe degvpstair eisllkemqh rnivrlqdvv hkekciylvf eyldldlkkh mdsspdfknh rivksflyqi lrgiaychsh rvlhrdlkpq nllidrrtns lkladfglar afgipvrtft hevvtlwyra peillgarhystpvdmwsvg cifaemvnqk plfpgdseid elfkifsimg tpneetwpgv aslpdyistf pkwpsvdlat vvptldssgl dllskmlrld pskrinaraa leheyfkdle va
OsCDKA03	meqyeeekig egtygvvyka rdkvtnetia lkkirleqed egvpstaire isllkemhhr nivrlhdvih sekriglvfe yldldlkkfm dscpefaknp tliksylyqi lrgvaychsh rvlhrdlkpq nllidrrtnt lkladfglar afgipvrtft hevvtlwyra peillgsrqy stpvdmwsvg cifaemvnqk plfpgdseid elfkifrvlg tpneqswpgv sslpdyksaf pkwqaqalat ivptldpagl dllskmlrye pnkritarqa leheyfkdle mer
OsCDKB01	mekyeklekv gegtygkvyk aqdratgqlv alkktrlemd eegipptalr eisilrllsq slyvvrllsv eqatkngkpv lylvfefldt dlkkfvdayr kgpnprplpt nviksflyql ckgvahchgh gvlhrdlkpq nllvdkekgi lkiadlglgr aftvpmksyt heivtlwyra pevllgsthy stgvdiwsvg cifgmmvrrq alfpgdselq qllhifrllg tpteeqwpgv tdlrdwhefp qwkpqilerq vpslepegvd llskmlqynp anrisakaam ehpyfdsldk sqf
OsCDKB02	mdlyeklekv gegtygkvyk arekatgriv alkktrlped degvpptalr evsllrmlsq dshvvrlldl kqgqnkegqt ilylvfeymd tdlkkfirah rqnlqkipvp tvkilmyqlc kgvafchgrg vlhrdlkphn llmdrktmal kiadlglsrs ftvplkkyth eiltlwyrap evllgaahys tpvdiwsvgc ifaelatnqp lfagdsevqq llhifkllgt pneqvwpgvs klpnwheypq wnpskvsdlv hgldadaldl lekmlqyeps krisakkame hpyfndvnke ly
OsCDKC01	mavaapgqln ldespswgsr svdcfekleq igegtygqvy maketetnei valkkirmdn eregfpitai reikilkklh hqnviqlkei vtspgperde qgkpiegnky kgsiymvfey mdhdltglad rpgmrftvpq ikcymrqllt glhychvnqv lhrdikgsnl lidnegnlkl adfglarsfs sdhngnltnr vitlwyrppe lllgstrygp avdmwsvgci faellngkpi ltgknepeql skifelcgtp deliwpgvtk mpwynnfkpq rpmkrrvkes fkhfdqhald llekmltldp sqrisakdal daeyfwtdpl pcdpkslpky eashefqtkk krqqqrqaee aak…
OsCDKC02	mavaapgqln ldespswgsr svdcfekleq igegtygqvy maretetqei valkkirmdn eregfpitai reikilkklh hqnviqlkei vtspgperde qgkpihgnky kgsiymvfey mdhdltglad rpgmrftvpq ikcymkqllt glhychinqv lhrdikgsnl lidnegnlkl adfglarsfs ndhngnltnr vitlwyrppe lllgstkygp avdmwsvgci faellngkpi lpgknepeql skifdvcgtp desnwpgvtk mpwynnfkpp rqlkrrvkey fkhfdrlald llekmltldp aqrisaqdal daeyfwsdpl pcdpkslpky esshefqtkk krqqmrqade aak…
OsCDKD	masgdggdda gvkrvadryl krevlgegty gvvfkavdtk tgntvaikki rlgkykegvn ftalreikll kelkdsniie lidafpykgn lhlvfefmet dleavirdrn ivlspadtks yiqmmlkgla fchkkwvlhr dmkpnnllig adgqlkladf glarifgspe rnfthqvfar wyrapellfg tkqygsavdi waagcifael llrrpflqgs sdidqlgkif aafgtpkssq wpdmvylpdy veyqfvsapp lrslfpmasd daldllsrmf tydpkarita qqalehryfl svpaptkpsq lprpppkgds gnnkipdlnl qdgpvvlspp rklrrvtahe gmevhmhrad rte…
OsCDKE	mgdgrvgggt nrpawlqqye lvgkigegty glvflarlkq shphaaagvg rrgspiaikk fkqskegdgv sptaireiml lreinhenvv klvnvhinha dmslylafdy aehdlyeiir hhreklnlpi npytvksllw qllnglnylh snwiihrdlk psnilvmgeg eehgiikiad fglariyqap lkplsdngvv vtiwyrapel llgakhytsa vdmwavgcif aelltlkplf qgveakatpn pfqldqldki fkvlghptve kwptlanlpc wqndqqhiqg hkyentglhn ivhlpqkspa fdllskmley dprkritaaq aleheyfrmd plpgrnallp sqagekivqy pvr…
OsCDKF	maiggggggg swsihgrpdv tsryevlgra gsgayadvyr grrrsdgapv alkevhdavs arreadalla aapsrhvval ldhfpggdhd ddvlvlewlp ldlsavvraa aaarpsalpa aqrkrwmlqv legvaachsa gvvhrdlkpa nllisedgvl kvadlgqari lqetgtyqgm hpyeqssgve pwvsqqravl hgvkenhpsh dsetqtgqep erltaadylh emdqlrakst hgdvdkmslq dgnasclatc stadidddpf rasysydaee gmleeesgaf tscvgtrwfr apellygstn ygqevdlwsl gcilaelfnl epifpgtsdi dqigriisvl gniteetfpg csn…
OsCDKG01	maagshggyr gyevarereh dvgvsrrske hyhhrhpsrh rdserrrdgg rsggrelsng yshrrdsprp pprrrpsegr tedrepgevs ggsgsersge rpmktgepre ngvtrvskee akmspskkrk qspviwdrng skrqardpvr girevdavva eiimhqshsl pvmsslssig dghspmildv svdkvqeyek nrivdeeeeg yptmrnilts rwadagdeee nvfvpkkkks vspvdsierg stkkvtspes gevlvynsvr sssrssdsgv lqgsanrdle vekgdnidve eaadddypag hlldsdfege dcrsetpect rsprrcinml qgcrsvdefe rlntinegty gvv…
OsCDKG02	maagrhggyr dyearereld aeasrrskeq qhhhhpsgrh qrgdsdprce adrrrdggrs rggrelsngy ghrrsppprs rlsarlgdre pgevlsgsas ddsggrphra rengvssssr dgesvvaasa sspskkrkfs piiwdrdspk pmhsdvakgk kavdsvptel plppppplpp qdhiperlav ekspmdvepa vasespeqlq ehaesrvmee eeeystmrni stsrwagand deeegaphrk kksaspadsa elgqrkkals pelgevvasd isggrtmsrs sdsgrlgade nedlevdkdd ymdvdrdddg nsdianhqsg mdseyevrrs etpepvkpph rcinmlqgcr svd…
OsCDKL2	mgcvfgrpss sppaaaarkg rrkkrsspmp apstdspaad qspgrgrprr rlgrkpgprq gcvpapaaae qlaagwppwl vavagealrg wtprradtfe klnkigsgty snvyrardtv sgrivalkkv rfdnlepesv kfmareilil rkldhpnvik leglvtsrms cslylvfeym ehdlaglaas pdvkftlpqi kcyvqqllsg lehchnnnvl hrdikgsnll ldnngilkia dfglatffdp rhkrpmtsrv vtlwyrppel llgatdygvg vdlwsagcil aellhgkpim pgrteveqlh kifklcgsps eeywkksklp hatifkpqqp ykrcireafk dfppsslplv etl…
OsCDKL4	mgcvcgraaa vddgrcgaaa eaavaagkgv gmgvgmvrre gearkvqarv ggreeaaerr raaaaamama acrvrspvpr avegeqvaag wppwlvsvaa eavrgwvprr aesfekldki gqgtysnvyr ardlekekiv alkkvrfdnl epesvkfmar eililrrldh pniikleglv tsrmscslyl vfeymehdla glasfpgvkf tesqvkcymq qllcglehch srhilhrdik gsnllidnrg ilkiadfgla sffdpeqrhp ltsrvvtlwy rppelllgat nygvavdlws sgcilaelya gkpimpgrte veqlhkifkl cgspsedywr ksklphatif kpqhpyarrv set…
OsCDKL5	mgcvhgrpst sspaaanasr rrdhppppae aqkqgadasa eadaaagekg eqpavavaaa gppvkrerrs rssrsahaha haevriggsf ankargeqva agwpawlsav agdaidgwtp rradsfekid kigqgtysnv ykardsvsgk ivalkkvrfd nlepesvrfm areililrrl dhpnvikldg lvtsrmscsl ylvfdymvhd laglaaspei kftlpqvkcy vhqllsgleh chdrgvlhrd ikgsnllldn ngvlkigdfg lasffdpnhk qpmtsrvvtl wyrppelllg atdygvgvdl wsagcilael lagkpimpgr teveqlhkif klcgspteey wkksklphat ifk…
OsCDKL6	mgcvasknav svtpaadssg alrerslpra peaaatvvsv tasslrcssa aaagrrsekk rdeaavaaag eepsekavia aatasrsfrl rslrrslege qvaagwppwl savageaiqg wiplkadsfe klekvgqgty ssvfrareld tgkivalkkv rfdnfepesv rfmareiqil rrldhpnvmk leglitsrls cslylvfeym ehdlaglsss pdikfseaqv kcymnqllsg lehchsrriv hrdikganll vnnegvlkia dfglanyfdp nknhpltsrv vtlwyrppel llgsthydaa vdlwsagcvf aemfrgkpil qgrteveqlh kifklcgspa deywkksklp hat…
OsCDKL10	mgcvsskqfh geeqrggegk prrrpssnsl rrlvsynssk rhehfeeede egvvvsatss saghrvgndv starlirkpp apvveavavp vaalpdeaas vavsvvdver pvaapanwrr apngaaeqep rsggtrseak pritdvvpng vqgghaaagw prwltevaae avrgwqprka esfekldkig qgtyssvyka rdlesgkiva lkkvrfanmd pesvrfmare ihilrrldhp nvikleglvt srmssslylv feymehdlag laatpgikft epqvkcymqq llsglehchn rgvlhrdikg anllidnngv lkiadfglat ffnpnqkqhl tsrvvtlwyr ppelllgatn yga…
OsCDKL13	mgslcskdsv aeeltpqppp aaaaaaapvg rlqktesqsl kqlitltake daavvapvvh avitraesna kaksnakaks aaavppvvvi tslnksysta gapahhhrls tvdvpqvvpg gvpqgfsgeh viagwpswlt svagevvqgw lprradtfer ldkigqgtys nvykardlet gkvvalkrvr fvnmdpesvr fmareihvlr rldghpnvvr legivtsrls hslylvfeym dhdlaglaat pglrftepqv kclmaqilag lrhchdrgvl hrdikganll iggdgalkia dfglatffda arpqpltsrv vtlwyrppel llgateygva vdlwstgcil aellagkpil pgq…
OsCDKL14	mgslcskdsv aeeltpqppp aaaaaaapvg rlqktesqsl kqlitltake daavvapvvh avitraesna kaksnakaks aaavppvvvi tslnksysta gapahhhrls tvdvpqvvpg gvpqgfsgeh viagwpswlt svagevvqgw lprradtfer ldkigqgtys nvykardlet gkvvalkrvr fvnmdpesvr fmareihvlr rldghpnvvr legivtsrls hslylvfeym dhdlaglaat pglrftepqv kclmaqilag lrhchdrgvl hrdikganll iggdgalkia dfglatffda arpqpltsrv vtlwyrppel llgateygva vdlwstgcil aellagkpil pgq…
OsCDKL18	mgcilgklaa apgsslffpa aaaasgaggg ggagevqlaa pqpekiaavq kdesgwplwl ssaagdalag waprsadafh klekrkdsnv qigsgtysnv ykakevesgr vvalkkvrvd gvgeaesarf mareiallrr lgdhpnivrl rglvtsrlat apslylvfdy mdhdltglaa aalaadqrfs lpqhaygnrn leqirpplie rkmvkcymkq lltgiehchn kgvlhrdiks snllvsndgi lkiadfglat sfdpdnkeqp mtsqvitlwy rppelllgat hygvgvdlws vgcilaelll gepifpgrte vlhkyfrelh dlemkllviq veqlhkifkl cgspsddywe kmk…
AtCDKA	mdqyekveki gegtygvvyk ardkvtneti alkkirleqe degvpstair eisllkemqh snivklqdvv hsekrlylvf eyldldlkkh mdstpdfskd lhmiktylyq ilrgiaychs hrvlhrdlkp qnllidrrtn slkladfgla rafgipvrtf thevvtlwyr apeillgshh ystpvdiwsv gcifaemisq kplfpgdsei dqlfkifrim gtpyedtwrg vtslpdyksa fpkwkptdle tfvpnldpdg vdllskmllm dptkrinara aleheyfkdl ggmp
AtCDKB01	mekyeklekv gegtygkvyk amekgtgklv alkktrlemd eegipptalr eisllqmlst siyvvrllcv ehvhqpstks qstksnlylv feyldtdlkk fidsyrkgpn pkplepfliq klmfqlckgv ahchshgvlh rdlkpqnlll vkdkellkia dlglgraftv plksytheiv tlwyrapevl lgsthystgv dmwsvgcifa emvrrqalfp gdsefqqllh ifrllgtpte qqwpgvstlr dwhvypkwep qdltlavpsl spqgvdlltk mlkynpaeri saktaldhpy fdsldksqf
AtCDKB02	mekyeklekv gegtygkvyk amekttgklv alkktrlemd eegipptalr eisllqmlsq siyivrllcv ehviqskdst vshspksnly lvfeyldtdl kkfidshrkg snprpleasl vqrfmfqlfk gvahchshgv lhrdlkpqnl lldkdkgilk iadlglsraf tvplkaythe ivtlwyrape vllgsthyst avdiwsvgci faemirrqal fpgdsefqql lhifrllgtp teqqwpgvma lrdwhvypkw epqdlsravp slspegidll tqmlkynpae risakaaldh pyfdsldksq f
AtCDKB03	mdegviavsa mdafeklekv gegtygkvyr arekatgkiv alkktrlhed eegvpsttlr eisilrmlar dphvvrlmdv kqglskegkt vlylvfeymd tdvkkfirsf rstgkniptq tikslmyqlc kgmafchghg ilhrdlkphn llmdpktmrl kiadlglara ftlpmkkyth eiltlwyrap evllgathys tavdmwsvgc ifaelvtnqa ifqgdselqq llhifklfgt pneemwpgvs tlknwheypq wkpstlssav pnldeagvdl lskmlqyepa krisakmame hpyfddlpek ssl
AtCDKB04	mdnngvkpav sameafekle kvgegtygkv yrarekatgm ivalkktrlh edeegvpptt lreisilrml ardphivrlm dvkqginkeg ktvlylvfey vdtdlkkfir sfrqagqnip qntvkclmyq lckgmafchg hgvlhrdlkp hnllmdrktm tlkiadlgla raftlpmkky theiltlwyr apevllgath ystgvdmwsv gcifaelvtk qaifagdsel qqllrifrll gtpneevwpg vsklkdwhey pqwkplslst avpnldeagl dllskmleye pakrisakka mehpyfddlp dkssl
AtCDKC01	mamasfgqln leepppiwgs rsvdcfekle qigegtygqv ymakeiktge ivalkkirmd neregfpita ireikilkkl hhenviqlke ivtspgrdrd dqgkpdnnky kggiymvfey mdhdltglad rpglrftvpq ikcymkqllt glhychvnqv lhrdikgsnl lidnegnlkl adfglarsys hdhtgnltnr vitlwyrppe lllgatkygp aidmwsvgci faellhakpi lpgkneqeql nkifelcgsp deklwpgvsk mpwfnnfkpa rplkrrvref frhfdrhale llekmlvldp aqrisakdal daeyfwtdpl pcdpkslpty esshefqtkk krqqqrqnee aak…
AtCDKC02	maaaafgqln leepppiwgs rsvdcfekle qigegtygqv ymakeiktge ivalkkirmd neregfpita ireikilkkl hhenvihlke ivtspgrdrd dqgkpdnnky kggiymvfey mdhdltglad rpglrftvpq ikcymkqllt glhychvnqv lhrdikgsnl lidnegnlkl adfglarsys hdhtgnltnr vitlwyrppe lllgatkygp aidmwsvgci faellngkpi lpgkteneql nkiyelcgsp desnwpgvsk mpwynqmkss rplkrrvrei yrhfdrhale llekmlvldp sqricakdal daeyfwtdpl pcdpkslpty esshefqtkk krqqmrhnee aak…
AtCDKD01	meqpkkvadr ylkrevlgqg tygvvfkatd tkngetvaik kirlgkekeg vnvtalreik llkelkhphi ielidafphk enlhivfefm etdleavird rnlylspgdv ksylqmilkg leychgkwvl hrdmkpnnll igpngqlkla dfglarifgs pgrkfthqvf arwyrapell fgakqydgav dvwaagcifa elllrrpflq gnsdidqlsk ifaafgtpka dqwpdmiclp dyveyqfvpa pslrsllptv sedaldllsk mftydpksri siqqalkhry ftsapsptdp lklprpvskq dakssdskle aikvlspahk frrvmpdrgk sgngfkdqsv dvmrqashdg qap…
AtCDKD02	msksgdnqpv drylrrqilg egtygvvyka tdtktgktva vkkirlgnqk egvnftalre ikllkelnhp hivelidafp hdgslhlvfe ymqtdleavi rdrniflspg diksymlmtl kglaychkkw vlhrdmkpnn lligengllk ladfglarlf gspnrrfthq vfatwyrape llfgsrqyga gvdvwaagci faelllrrpf lpgsteidql gkifqafgtp vpsqwsdmiy lpdymefsyt papplrtifp masddaldll akmfiydprq ritiqqaldh ryfssspspt epgklqipas kgdalepkas eqnqhgnspa vlsppgkmrr vmgpegft
AtCDKD03	mpeqpkkvad rylkqevlgq gtygvvfkat dtkteqtvai kkirlgkqre gvnitalrei kmlkelkhph iillidafph kenlhlvfef metdleavir dsniflspad iksyllmtfk glaychdkwv lhrdmkpnnl ligvdgqlkl adfglarifg spnrkfthqv farwyrapel lfgakqygaa vdvwavacif aelllrrpfl qgnsdidqls kifaafgtpk adqwpdltkl pdyveyqfvp apslrslfpa vsddaldlls kmftydpkar isikqalehr yftsapaptd paklpkpvpk qdgkssygkh eaitvqsppr klrrvmperg rvdslkshvd kdqqapmsld fti…
AtCDKE	mgdgsssrsn ssnstsekpe wlqqynlvgk igegtyglvf lartktppkr piaikkfkqs kdgdgvspta ireimllrei shenvvklvn vhinfadmsl ylafdyaeyd lyeiirhhrd kvghslntyt vksllwqlln glnylhsnwi ihrdlkpsni lvmgdaeehg ivkiadfgla riyqaplkpl sdngvvvtiw yrapelllgs khytsavdmw avgcifaell tlkplfqgae akssqnpfql dqldkifkil ghptmdkwpt lvnlphwqnd vqhiqahkyd svglhnvvhl nqkspaydll skmleydplk ritasqaleh eyfrmdplpg rnafvasqpm eknvnyptrp vdt…
AtCDKF	mdkqpatsws ihtrpeiiak yeifervgsg ayadvyrarr lsdglivalk eifdyqsafr eidaltilng spnvvvmhey fwreeenavl vleflrsdla avirdgkrkk kveggdgfsv geikrwmiqi ltgvdachrn livhrdlkpg nmlisddgvl kladfgqari lmehdivasd enqqaykled kdgetseppe vipdyenspr qgsdgqerea mskdeyfrqv eelkakqvvr ddtdkdsnvh dgdisclatc tvsemdddlg rnsfsydade avddtqglmt scvgtrwfrp pellygstmy glevdlwslg cvfaellsle plfpgisdid qisrvtnvlg nlneevwpgc vdl…
AtCDKG01	maaggvdvsr ssvavkkdyd fyrngsrdvy vrqsgrdder rqikrpsdhd lrrndgrhrs rlayekgelr eeaevqrpse krrkfspivw naekvgraps rektkspfpv ptttvisnqa vagkttsndq vnalmspeps ylapvqpsea llavkhpvdd leegqleeeq vmqedvkegl leeeqvmqep niktsrwgtg ltspkeelis vnvsktnrwn rssltpecee vmvseeqqcy ssgsgsghls veklsadgns greyyssdhd elehedqdsl tpgemnmmfg srsvnefqkl nkinegtygi vykardektk eivalkkikm kedrfeeeyg fpltslrein illscnhpai vnv…
AtCDKG02	maagrniryp dhelrdqesn srfsrrdsay anedynhvrn gaidngkgrv snlrhgdrdr iksgarqeen kmvssgfrls ksnpgsrevf idlgpkrcgf sarsvdrepg elssesgsdd lieseslakv ngvvkevenr aqspvekkrk fspivwdrdd hersnlsrne kpvevtplpp ppplvkrssq spsvscggns hyspaksdmh qdpvevgvsa vsmpalspsv emsslcvveq ssnaeqddkq ehathleede nmptrhisss rwaagnsspt deveiveevg ekkrrkkpfp vqgrfrntsq tpevgelvre gyrssdsder ghhslpgsrd dfeerdavks dkmeideeeh rre…
AtCDKL01	mgcissknvs cltdqgdspl pepgllstsq qhrvlidhsl eashnskrsr ksrrlggsdl rigvslgssh rnieaeqaaa gwpawlcsaa aeavhgwvpl kaeafqklek igqgtyssvf rarevetgkm valkkvkfdn lqpesirfma reililrkln hpnimklegi vtsrasssiy lvfeymehdl aglssnpdir ftepqikcym kqllwglehc hmrgvihrdi kasnilvnnk gvlklgdfgl anvvtpsnkn qltsrvvtlw yrapellmgs tsygvsvdlw svgcvfaeil mgkpilkgrt eieqlhkiyk lcgspqdsfw krtklphats fkpqhtyeat lrerckdlsa tgv…
AtCDKL02	mgcvsskqtv svtpaidhsg vfkdnenecs gsgrivvedp prptlkklvs wrsrsgkrrs qksgselgse sgrasdslsf rlgnvsryle aeqvaagwpa wlsnvageai hgwvplrsda feklekigqg tysnvfrave tetgrivalk kvrfdnfepe svkfmareil ilrrlnhpni ikleglitsk lscniqlvfe ymehdltgll sspdikfttp qikcymkqll sgldhchsrg vmhrdikgsn lllsnegilk vadfglanfs nssghkkkpl tsrvvtlwyr ppelllgatd ygasvdlwsv gcvfaelllg kpilrgrtev eqlhkifklc gsppedywkk sklphamlfk pqq…
AtCDKL03	mgcvnskqtv svtpaidhsg vfrdnvcsgs grivvedlpp vtetkllsww sksgkksssk ksgselgsdf gelsesgras sncrsesvsf rlgnlskyle aeqvaagwpa wlsnvageai hgwvpfrsda feklekigqg tyssvfrare tetgrivalk kvrfdnfepe svrfmareil ilrklnhpni iklegivtsk lscsihlvfe ymehdltgll sspdidfttp qikcymkqll sgldhcharg vmhrdikgsn llvnnegilk vadfglanfc nasgnkqplt srvvtlwyrp pelllgatey gasvdlwsvg cvfaelligk pvlqgrteve qlhkifklcg sppedywkks klp…
AtCDKL04	mgciisyrrn kpaaptglpe nrprfhtlps erriandqaq kvtellkmsd klgpkelkre esilvvnvhp rsselaasgw ppwlisvage alvgwtpgre shfekqeqig ggtfskvfka rdllrnktva lkrirfdinn sesikciare iiilrkldhp nvikleglml vdhdsstlyl ifeymehdll glssllgvhf sepqvkcymr qllrgldhch tnhvlhrdmk ssnllingdg vlkiadfgla tffdphnsvp ltthvatlwy rppelllgas hygigvdlws tgcvigelya gkpilpgkne tdqlhkifkl cgspsddywt klklqlstpl rpiypygshi aetfkqfpas vis…
AtCDKL05	mgciiskkks pkrnppwket lekrssrins sriddssqtk eeqdrsnkvr liesekfsss rfsekhqeia eigdtdeded ddhhppeelk repsvvipps petvskeael aagwpawlvs vagealvnwt prrastfekl ekigqgtyss vykardltnn kivalkrvrf dlsdlesvkf mareiivmrr ldhpnvlkle glitasvsss lylvfeymdh dlvglasipg ikfsepqvkc ymqqllsglh hchsrgvlhr dikgsnllid sngvlkiadf glatffdpqn cvpltsrvvt lwyrppelll gachygvgvd lwstgcilge lysgkpilag kteveqlhki fklcgspted ywr…
AtCDKL06	mgcvnsrhrp frrksttlke sseekrssri dssrriddwi qpedgfdrls nsgdakvrli esemfstsrc hdhqigkile npatvahmdr vvhdqelrra ssavvdsdld idpkvvkakl drwnskdskv rlieseklss smfsehhqie kgvekpevea svrvvhrelk rgssivspkd aerkqvaagw pswlvsvage slvdwaprra ntfeklekig qgtyssvyra rdllhnkiva lkkvrfdlnd mesvkfmare iivmrrldhp nvlkleglit apvssslylv feymdhdllg lsslpgvkft epqvkcymrq llsglehchs rgvlhrdikg snllidskgv lkiadfglat ffd…
AtCDKL07	mgcvlckest gdkrkhnnpd epppadlrnt edlpsssstt taaisveige kkkkdldsiq iqperrtwht gdfsagssrr pgmslrtpeg wppwliaacg dsikdltprr attyekleki gqgtysnvyk akdllsgkiv alkkvrfdnl eaesvkfmar eilvlrrlnh pnviklqglv tsrvscslyl vfeymehdls glaatqglkf dlpqvkcfmk qllsglehch srgvlhrdik gsnllidndg ilkiadfgla tfydpkqkqt mtsrvvtlwy rppelllgat sygtgvdlws agcimaella gkpvmpgrte veqlhkifkl cgspsdsywk kyrlpnatlf kpqhpykrcv aea…
AtCDKL08	mgcvlgrpgs sgsvsgsrde vstriesnrh qvnnvsvtkt ettestsavv vasasngeev rnhedvvdqk kengfvvtea kerkskgerk rskppdprrs nppknllgeq vaagwpswls evcgealsgw lprkadsfek idkigsgtys nvykakdslt gnivalkkvr cdvnereslk fmareililr rldhpnvikl eglvtsrmss slylvfrymd hdlaglaasp eikfteqqvk cymkqllsgl ehchnrgvlh rdikgsnlli ddggvlrigd fglatffdas krqemtnrvv tlwyrspell hgvveysvgv dlwsagcila ellagraimp grneveqlhr iyklcgspse eyw…
AtCDKL09	mgcvfgreaa ttttaeakqa ksskassgvv vvgessvtks ngviaddvek kkneeangdk erksskgdrr rstkpnprls npskhwrgeq vaagwpswls dacgealngw vprkadtfek idkigqgtys nvykakdmlt gkivalkkvr fdnlepesvk fmareilvlr rldhpnvvkl eglvtsrmsc slylvfqymd hdlaglassp vvkfsesevk clmrqlisgl ehchsrgvlh rdikgsnlli ddggvlkiad fglatifdpn hkrpmtsrvv tlwyrapell lgatdygvgi dlwsagcila ellagrpimp grteveqlhk iyklcgspse dywkkgkfth gaiykprepy krs…
AtCDKL10	mgcicskgvr tnddyietnh vsigkenpka skkqsdseet svngneatlr lipddvkdtf sdeeveelee kkessfemks cesvlqkgnv leivdnvgpl qprmsrigsv sngdraakvi agwpswlvsv ageaingwip rsadsfekle migqgtyssv yrardletnq ivalkkvrfa nmdpesvrfm areiiilrrl nhpnvmkleg liiskasgsm ylifeymdhd laglastpgi kfsqaqikcy mkqlllgleh chscgvlhrd ikcsnllldr nnnlkigdfg lsnfyrgqrk qpltsrvvtl wyrppelllg stdygvtvdl wstgcilael ftgkpllpgr teveqmhkif klc…
AtCDKL11	mgcnctkgtr pdndnvdnsn sivsnvnvke rrskpkktpk kkkksksass skdnnvgfee rsndnkeasl tllipidakk ddesekkvnl erkssrlvfq rrptgievga nnigtlqqpk mtricsvsng ergaqvmagw pswlasvage aingwiprka dsfeklekig qgtyssvyka rdletnqlva lkkvrfanmd pdsvrfmare iiilrrldhp nvmkleglit srvsgsmyli feymehdlag lastpginfs eaqikcymkq llhglehchs rgvlhrdikg snllldhnnn lkigdfglan fyqghqkqpl tsrvvtlwyr ppelllgstd ygvtvdlwst gcilaelftg kpi…
AtCDKL12	mgcicatars psaavtdkdl ldssksilql lphhppssss sskkegsftr ttssasitiv angypvarrp stssdrnstk pvvvvgaptr nptrrvtaip vaqpaqqqpa rvisnktelp aaewpswlas vageaikgwv prcaesfekl dkigqgtyss vykardletg kivamkkvrf vnmdpesvrf mareililrk ldhpnvmkle glvtsrlsgs lylvfeymeh dlaglaatpg ikfsepqikc ymqqlfrgle hchrrgilhr dikgsnllin negvlkigdf glanfyrgdg dlqltsrvvt lwyrapelll gateygpaid lwsagcilte lfagkpimpg rteveqmhki fkl…
AtCDKL13	mvamkkvrfv nmdpesvrfm areinilrkl dhpnvmklec lvtsklsgsl ylvfeymehd lsglalrpgv kftesqikcy mkqllsgleh chsrgilhrd ikgpnllvnn dgvlkigdfg laniyhpeqd qpltsrvvtl wyrapelllg ateygpgidl wsvgciltel flgkpimpgr teveqmhkif kfcgspsddy wqktklplat sfkpqqpykr vlletfknlp psalalvdkl lslepakrgt asstlsskff tmeplpcnvs slpkyppske ldakvrdeea rrkksetvkg rgpesvrrgs rdfkstattp efvasgqskd tittkrfnpq edsrtglrgd rdqkgfshtn smi…
AtCDKL14	mgcicskgaa edeegvvyhr ekaneywnks ssvqliaplp snkddfshka vdgssgggrr asglivpidd shdgktvive rpsrsqrgrr vsdngkgggl iisnvprsae aeliaagwpy wltsvageai kgwvprrads fekldkigqg tysivykard letgkivamk kvrfanmdpe svrfmarein ilrkldhpnv mklqclvtsk lsgslhlvfe ymehdlsgla lrpgvkftep qikcfmkqll cglehchsrg ilhrdikgsn llvnndgvlk igdfglasfy kpdqdqplts rvvtlwyrap elllgsteyg paidlwsvgc ilaelfvckp impgrteveq mhkifklcgs pse…
AtCDKL15	mgcvcgkpsa iedskdspre rfssksssef rvsrpvassr reeplriker sdvvsvrpvl snkqsnvslh lrgenlsrre krienvaats plamsitiak ategeyvaag wppwlasvag eairgwvprr adsfekldki gqgtysnvyr ardldqkkiv alkkvrfdnl epesvrfmar eiqilrrldh pniikleglv tsrmscslyl vfeymehdla glashpaikf sesqvkcylq qllhgldhch srgvlhrdik gsnllidnsg vlkiadfgla sffdprqtqp ltsrvvtlwy rppelllgat rygaavdlws agcilaelya gkpimpgrte veqlhkifkl cgsptedywv ksr…
CqCDK01	MAAGRNGGYHETEYKERSSDYDTARRDIAYSKGEYDKIRNGNQVRDREIIRGRDSRARVRQRDIRERDFANGGDYRSSST RITDREPGELSSEDGSESAVDSESRFGKDNEVSKMDNGAHSSPLATKKRKFSPIVWDRDDKGATDASRSRSVSTTASLPP QPVRKSYQQSPATMRVESKEVSPVKSDEPHEDVEVSLVDPSVEQDRLYDDNVSESPANHRSSPYQETQWGNGKGAEQVDD EDYIPTRHISASRWAGNANSPADEGEISDDDIMRKKRKKMPSSEYLDTRKSRKSSSPDAGDGAREVSDVAKGRLSDSDGS MQSRPSTGDRDLQNNKDREDNIEVDDRYNDTDSSLSPIRADSDDEDYSRETPEPPVAPKRTVNMLQGCRSVDEFE…
CqCDK02	MAAGRINVSRSLDLSHVSRKTSGVHAHGVFDFGAKVRSNSEVYGDLEYVGGKRGVFEDDSRDRCNEAMEFDDGIVLSPLQ KRRKCSPVMNLDDDQEPGQLDEEDFSRAPNIMMSRWANDDDLEEGRSEEKGGVVFKGDDRSEEKGGVVFKGDESKGRRSS PESGVTQKESSDCSGGRSSGSDGGCVRRYYSEGECSESELEGDELMEIDVSDDEDIEAGVAGQGRRNMLQGCRTVFDYEK LGKISEGSYGIVYKAKDKESGEMVALKKMKLGNQREGFPVYYLREINTLMSLNHPSIVNVREVVVDESAEGFDNIYMVMD YVEHDLKALMQARKQHFRQSEVKCLMLQLLEGVSYLHDNWVLHRDLKTSNLLLNNLGELKICDFGMARQYGSPLK…
CqCDK03	MTVAQLGQLNLDELPPLRGSSRTLDRFQKLEQIGEGTYGQVYMGKEVMTGEIVALKRIKTENEKEGFPISAIREIKVLTR LHHENIVKLKEVVISQDGNNQLAATKESSDNNKYNGGVYLVFEYMDHDLTGLSDRPGLRFTVPQIKCYMKQLLTGLHYCH ANEVLHRDIKGANVLLNNNGSLKLADFGLSCSSHLCRENFTNRVVTLPYRPPELLLGATNYGPAVDIWSAGCIFAELLHG KPIMSGRNEPEQLHKIFELCGSPDEVNWPGVSKIRWYNNFKPARPMRRRLREVLRHFDSHALDLLDKMLILDPSKRISAK DALAAEYFQMEPLPCDPKSLPKYEASHEFQTKRKRQQQQLNEETAKRQNLRCPPPHARLPPIHHSGQVLQEHRPE…
CqCDK04	MSTEFADCNHKIRHFCESGKLSEAVDLLCSSPASELELGTYCLVLRRCAEQKSLREGRRVHSVISSNSWKADSDLGAKLV FMYVNCGDLVEGRKIFDEIANEKVYLWNILIKEYSKAGEFKEGVYLYNKMKEFGVEPDSYTFSSVFKCFSGLGFLEEGEK AHGCLLKLHLGGNTVVVNSLISFYFKFGRVESAQKLFDELLDRDVVTWNSMISGYASNGCQWKAIEVFPQMICTGASPNS TTVICVLAACADIALLRFGKMLHGYAVKTGFYQDLTFNNTLLDMYSKCGYLDCAIRVFENMDDRNIVSWTSMMGTYAREG HSDAAVKLFHEMKNKGIRPDTFAMTTVLNACASSGLLGDGKEAHDYIKKHNMLSDISVCNALMNMYIKCGSMEDA…
CqCDK05	MTVAQLGQLNLDELPPLRGSSRNLDCFQKLEQIGEGTYGQVYMGKEVMTGEIVALKKIRTENEKEGFPISAIREIKVLTR LHHKNIVKLKEVVISQDGNNQLAATKESSDNNKYNGGVYLVFEYMDHDLTGLSDRPGLRFTVPQIKCYMKQLLTGLRYCH ANEVLHRDIKGANVLLNNNGSLKLADFGLSCSSYLRKENFTNRVVTLPYRPPELLLGATNYGPAVDIWSAGCIFAELLQG KPIMSGRNEPEQLHKIFELCGSPDEVNWPGVSKIRWYNNFKPARPMRRRLREVLRHFDSHALDLLDKMLILDPSKRISAK DALAAEYFQMEPLPCDPKSLPKYEASHEFQIKRKRQQQQLNEETAKRQNLCCPPPHARLPPIQHSGQVQQEHQPE…
CqCDK06	MDKYEKLEKVGEGTYGKVYKAKEKTTGQLVALKKTRLEMDEEGVPPTALREVSLLQMLSQSLYVVRLLCVEHVDKKNSST GIAKPLLYLVFEYLDTDLKKFIDSHRKGPNPRPLPPTQVQSFLFQLLKGVAHCHSHGVLHRDLKPQNLLLDKDKGILKIA DLGLGRSFTVPMKSYTHEIVTLWYRAPEVLLGSTHYSTGVDIWSVGCIFAEMVRRQALFPGDSEFQQLLHIFRLLGTPTE EQWPGVTALRDWHVYPLWESQNLARAVPSLGPDGVDLLSKMLKYDPAERISAKAALDHPYFDNLDKSQF*
CqCDK07	MWSVGCIFAELLDGKPLFSGKDEPEQISKIFELCGAPDDSNWPGVTKLPWYNNFKPNRPLKRRLRDHFRLLDRHALELLE KMLILDPAQRISTRDALDAEYFWTDPLPCDPKSLPKYESSHEYQTKQKRQKQRQHEEAAKRQKLQHPPVYTRALPVQSGQ AHGQMQAGPNQPMHGSQHSVPSGPGHHGKPRGPSRYVQGGNPSGGRNRPNRGNQGGDRGYGSGPYMQHGRGQGYGSSGMP VAGPRGGTSGGYDGGRNYQQGGPYDGSGAGRGSNMMGRKHNQPHGWQQ*
CqCDK08	MSNREWLQQYDLIGKIGEGTYGLVFLARVKPPSPHRGKSIAIKKFKQSKDGDGISPTAIREIMLLREISHENVVKLVNVH INPADMSLYLAFDYAEHDLYEIIRYHRDKVNQPINQYTVKSLLWQLLNGLNYLHSNWIIHRDLKPSNILVMGEGEEQGVV KIADFGLARVYQAPLKALADNGVVVTIWYRAPELLLGAKHYTSAVDMWAVGCIFAELLTLKPLFQGAEVKGTPNHFQLDQ LDKIFKVLGHPTPEKWPILANLPHWQQDTQHIQGHKYDNPGLYSVVHLSPKSPAYDLLSKMLEYDPRKRLTAAQALEHEY FKMEPLPGRNAFIPSRPEEKVVNYPARPVDSNTHFEGTATIQPPQQAPPPNAGNMQGSHIPNRNVPRQMSMVGMQ…
CqCDK09	MKLGSGSEGFPFCYLREIKILMSLNHPLIVNVQKVVVDDSVDGFDNVYMVMDYVEHDLRALMKARRRPFIQSEVKCLMLQ LLEGVKYLHDNWVFHRDLKTANILFNNMGEVKICDFGMSCHYGRALKPYTSLVVTLWYRAPELLLGAKEYSTAVDMWAVG CIMAELLTGQPLFEGKTEFEQIAKIFNLLGTPNDNIWEGYSKLPGVKVNFVHQPYNLLHKKFPRASFIGSPTLSNSGLDL LSRILTYDPEKRITAKEALNHCWFQEVPLLNSKEFMPTFPPVL*
CqCDK10	MDILTKDSHPGVASIVDQRRDICHGEGASGNMVDIVNVVHDQDGGAGTSATSSLLLEGDIDIGPDSDLQFESHEAAYKFY QEYAKSMGFTTSIKNSRRSKKSKDFIDAKFACSRYGVTPESDVGSSRRCSVKKTDCKASMHVKRNKYGKWVIHEFIKEHN HELLPALAYYFRIHRNVKLIEKNNIDILHAVSERTKKMFVDMSRQSASFMNHGSLRDAHSSLLDKEKLAHVAKRHENFTG KFNECVFKSWTDEQFDLRWWKMVGRFDLQDDEWIRSLYEDRKKWAPLYLSDSFLAGMSPPHRTDSNRYEEEAIADFDTWH KQPALKSPSPWEKQMSTIYTHAIFKKFQVEVLGVVGCHPRKEGEDGTSITYRVDDCEKDETFFVAWDETKSQVSC…
CqCDK11	MWSVGCIFAELLDGKPLFSGKDEIFRLVSCFVKELFLTARTNFNLSALQHYDACTMLFPPFNMPEQISKIFELCGAPDDS NWPGVTKLPWYSNFKPNRPLKKRLRDHFRLLDRHALELLEKMLILDPAQRISTRDALDAEYFWTDPLPCDPKSLPKYESS HEYQTKQKRQKQRQHEEAAKRQKLQHPPLYTRAPIQSGQAHGQMQAGPNQPMHGSQHSVPSGPGHHGKPRGPSRYAQGGN PSGGRNRPNRGNQGGDRGYGSGPYMQHGRGQGYGPSSMPVAGPRGGASGGYDGGRNYQQGGPYDGSGAGRGSNMMGRKHN QPHGWQQ*
CqCDK12	MSNREWLQQYDLIGKIGEGTYGLVFLARVTPPSPHRGKSIAIKKFKQSKDGDGISPTAIREIMLLREISHENVVKLVNVH INPADMSLYLAFDYAEHDLYRRITYLNNPATFSACWVLQEIIRYHRDKVMGEGEEQGVVKIADFGLARVYQAPLKALADN GVVVTIWYRAPELLLGAKHYTSAVDMWAVGCIFAELLTLKPLFQGAEVKGTPNHFQLDQLDKIFKVLGHPTPEKWPILAN LPHWQQDTQHIQGHKYDNPGLYSVVHLSPKSPAYDLLSKMLEYDPRKRLTAAQALEHEYFKMEPLPGRNAFIPSRPEEKV VNYPARPVDSNTHFEGTATIQPPQQAPPPNAGNMQGSHINRNVPRQMNMVGMQRVPPQGIAPYNISSQAGMGGAM…
CqCDK13	MSARKASSLRKVSNCCQGFGYGGNISSQNNGVHYKYGRKRGNFETDYSEEIGNGVVLSSLRKRRKFAPRRPKLCNDLDEE GIIISRVPKLSKSRWVFDHDFDECGWVQKGGVVIKAEGVKERRWSRASGVIQKEELAGECVMRVNGDDCMKFGVSDHVKE CVTLDLDDFDEGVEGGVSRGGRGIVPRGCRSVVEYENLGKINEGSYGVVYKARDKKSGEIVVLKKMKLGKGNEGFPVCYL REIKIHMLLNHPSIVNVREVVVDDGIDGFDNVYLVMDYVEHDLRALVKSRRRPFSQSEVKCLMLQLLEGVEYLHDNWVFH RDLKTANILFNNMGEVKICDFGLSCQYGSPLKPYTSMVVTLWYRAPELLLGAKEYSTAVDMWSVGCIIAELLTGK…
CqCDK14	MAVAAPGQLNLHESPTWGSRSVDCFQKLEQIGEGTYGQVFMAKEIETGEIVALKKIRMDNEKEGFPITAIREIKILKKLH HENVIQLKEIVTSPGPEKDEQGRPDGNKYKGGIYMVFEYMDHDLTGLADRPGMRFSVPQIKCYMRQLLTGLHYCHVNQVL HRDIKGSNLLIDNEGMLKLADFGLARSFSSDHNGNLTNRVITLWYRPPELLLGSTKYGPAVDMWSVGCIFAELLHGKPVF PGKDEPEQINKIFELCGAPDEANWPGVTKLPWYTNFKPNRPMKRRLREYFRHFDRHALELLERMLTLDPAQRISAKDALD AEYFWADPLPCDPKSLPKYEASHEFQTKKKRQQQRQHEEAAKRQKLQHPPPHSRLPPIQQSGQSHGQMRPGPNQP…
CqCDK15	MSDLDSLITKKVADRYFKREVLGEGTYGVVYKAIDTQTNQTVAIKKIRLGKQKEGVNFTALREIKLLKELKDPNIIALID AFPHKGNLHLVFEFMESDLEAVIRDRNIVLSPADTKSYLQMTLKALAFCHKKWVLHRDMKPNNLLLAADGQLKLGDFGLA RIFGSPDRRGVSL*
CqCDK16	MESPTSSKSWSIYGRKEISAKYEIKERIGSGAYSDVYRALRRSDGCTVALKEIHDYQSSFREIEALQTLQNCPNVVVLHE YFWREDEDAVLVLKYLRTDLASVIKEGKKNSTAGISSGEIKRWMVQILHGVDACHRNSIVHRDLKPANLLISDDGVLKLA DFGQARILLEPGFVASAEDLQSQHDERDATAQGHPSTFQQPEVIMNDLSEQACANQEQGNPSREDFFRNLVELKAKAAAT DDTDKDSNTLDGDNSCLATCTMSEIEDDLLKGSNTYEPEAGEEDNYGPLTSCVGTRWFRAPELLYGSINYGVEIDLWSLG CIFAELFSLEPLFPGTSDIDQLSRIFNVLGNLMEETFPGCSNLPDYKMISFNKIEKPLGLETCLPNRSPDEILIV…
CqCDK17	MAAGKINVSRSVDLSHVSRKTSGIRANGVFDFGDKIRSNSEVYGDLEYVGGKRGVFEEDSMEFDDGIVLSPLQKRRKCSP VMNLDDDQEPGQLDEEDFSRAPNIMMSRWANDDDLEECSREKKGKGDESKGRRSSPESGVTQKESSDYSGSRSSGSDGGC VRRYYSEGECLESELEGDELMEIDVSDDEDIEAGVAGQGRRNMLQGCRSVFDYEKLGKISEGSYGIVYKAKDKDSGEMVA LKKMKLGNQREGFPVVYLREINTLMSLNHPSIVNVREVVVDESAEGFDNIYMVMDYVEHDLKALMQARKQHFRQSEVKCL MLQLLEGVSYLHDNWVLHRDLKTSNLLLNNSGELKICDFGMARQYGSPLKPYTSLVVTLWYRAPELLLGAKEYST…
CqCDK18	MDKYEKLEKVGEGTYGKVYKAKEKTTGQLVALKKTRLEMDEEGVPPTALREVSLLQMLSQSLYVVRLLCVEHVDKKNSTT GIAKPLLYLVFEYLDTDLKKFIDSHRKGPNPRPLPPTQVQSFLFQLLKGVAHCHSHGVLHRDLKPQNLLVDKDKGILKIA DLGLGRSFTVPMKSYTHEIVTLWYRAPEVLLGSTHYSTGVDIWSVGCIFAEMVRRQALFPGDSEFQQLLHIFRLLGTPTE EQWPGVTALRDWHVYPVWESQNLARAVPSLGADGVDLLSKMLKYDPAERISAKAALDHPYFDNLDKSQF*
CqCDK19	MESPTSSKSWSIYGRKEISAKYEIKERIGSGAYSDVYRALRRSDGCTVALKEIHDYQSSFREIEALQTLQNCPNVVVLHE YFWREDEDAVLVLEYLRTDLASVIKEGKKNSTAGISSGEIKRWMVQILHGVDACHRNSIVHRDLKPANLLISDDGVLKLA DFGQARILLEPGFVASAEDLQSQHDERDASAQGHPSTFQQPEVIMNDLSKQACANQEQGNPSREDFFRNLVMLKAKAAAT DDTDKDSNTLDGDNSCLATCTMSEIEDDLLKGSNTYEPEAGEEDNYGPLTSCVGTRWFRAPELLYGSINYGVEIDLWSLG CIFAELFSLEPLFPGTSDIDQLSRIFNVLGNLTEETFPGCSNLPDYKMISFNKIEKPLGLETCLPNRSPDEILIV…
CqCDK20	MERYKLIKEVGDGTFGCVWRAINKQSGEVVAIKKMKKKYYSWDECINLREVKSLRKMSHPNIVKLKEVIREHDILHFVFE YMECNLYQLMKDRGRPFSENELRNWCFQVFQALAYMHQRGYFHRDLKPENLLVSKDVIKIADFGLAQEVSSGPPYTEYVS TRWYRAPEVLLQSPTYTSAVDMWAMGAIMAELFTLHPLFPGLSEADEIYKICSVIGTPTENSWAHGLMLSRSMNYQFPQL PGMHLSSLIPSASDDAISLIRSLCSWDPFQRPTAAEVLQHPFFKKSARKSSGPGTHPVSKTTNLKPHVAFGAGVQRKLEM DGKDLNKNDKSVKSSVKQPKYRPPARNSPSSIYPGRTTRGVSETAEKLSNMSLGSGRQTIRQSVPPPMKAGGWHG…
CqCDK21	MAAGRNGGYHETEFKDRSSDYDTARRDIAYSKGEYDKIRNGNQVRDREIIRGRDSRARVRQRDIRERDFANGGDYRSSSS KSDSGGSGVGGGGGGGGPRRCGNSARITDREPGELSSEDGSESAVDSESRFGKDNEVSKMDNGAQSSPLATKKRKFSPIV WDRDDKGATDASRSRSVSTTASLPPQPVRKSYQQSPATVPIDSKEVSPVKSDEPHEAIEVSLVDPSIEQDRLYDNVSESP ANHRSSPSQERQWGNGEGAEQVEDEDYIPTRHISASRWAGNANSPADEGEISDDDIMRKRRKKMPSSDFLDTRRSRKSSS PDAGDGAREVSDIVKGRLSDSDGSMQSRPSTGDRDLQNDKDRADNMEVDDRYNDTDSSLSPRRADSEDEDYSRET…
CqCDK22	MSDLDSLITKKVADRYLKREVLGEGTYGVVYKAIDTQTNQTVAIKKIRLGKQKEGVNFTALREIKLLKELKDPNIIALID AFPHKGNLHLVFEFMESDLEAVIRDRNIVLSPADTKSYLQMTLKALAFCHKKWVLHRDMKPNNLLLAADGQLKLGDFGLA RIFGSPDRRFTHQVFARWYRAPELLFGTKQYGPAVDVWGAACVFAELLLRRPFLQGSSDIDQLGKIFAAFGTPKPAQWPD MVYLPDYVEYQYVPAPPLRTLFPMASDDALDLLSKMFAYDPKARISAQQALEHRYFTSPPAATNPASLPRPSHKGDNNSK VPESNPNEGPTVLSPPRKMRRVMPNRNDGGEENVHNAEKLDDHVSGSRLTTGRSSSRTDTIPMSIDFSVFGSRPP…
