# Supplementary material for: Identification of CDK gene family and functional analysis of CqCDK15 under drought and salt stress in quinoa
Source: BMC Genomics. 2023 Aug 17;24:461. doi: 10.1186/s12864-023-09570-4 (PMC10433607; doi:10.1186/s12864-023-09570-4)
Supplement: Supplementary file 4 — Supplementary Material 4 [file 12864_2023_9570_MOESM4_ESM.xlsx]

## Sheet: Sheet1
Table S3 Expression profile analysis of CDK gene family under abiotic strerss
gene_id	Root_CK	Root_dry	Root_heat	Root_low_P	Root_salt	Shoot_CK	Shoot_dry	Shoot_heat	Shoot_low_P	Shoot_salt
CqCDK01	7.2533	7.7667	6.17	4.79	6.245	3.97	4.7067	5.06	2.6433	3.6067
CqCDK02	10.53	11.6633	15.8833	12.1467	8.305	5.2	6.0333	8.7667	6.6967	4.06
CqCDK03	3.76	3.3767	2.38	2.3867	2.05	1.6433	2.2433	2.0833	1	1.5233
CqCDK04	6.53	5.74	5.7667	4.6833	3.955	3.3567	4.3167	4.4567	1.97	2.6633
CqCDK05	3.7533	3.37	2.2	2.3067	3.08	1.7267	2.0667	1.91	1.4067	1.7467
CqCDK06	11.6533	9.1167	7.9133	5.5567	8.54	7.1833	3.0767	2.79	14.96	3.5433
CqCDK07	11.21	9.8367	8.65	6.7733	9.625	5.6633	5.0867	6.4867	3.1467	5.2733
CqCDK08	6.6067	6.63	5.1967	4.7067	6.11	3.5633	4.1833	3.7367	2.2967	2.97
CqCDK09	0.001	0.001	0.001	0.001	0.105	0.1533	0.0533	0.001	0.001	0.001
CqCDK10	52.3	41.37	37.3	39.87	33.64	22.6767	21.89	17.3967	17.1133	16.96
CqCDK11	11.77	11.5033	10.1867	7.9	10.965	6.9533	7.5567	8.5433	4.0933	7.0733
CqCDK12	8.4433	7.02	5.9233	5.4533	7.385	4.1467	4.6467	4.7167	2.3633	3.18
CqCDK13	0.0367	0.0233	0.001	0.2233	0.16	0.001	0.0867	0.02	0.001	0.09
CqCDK14	6.08	5.44	4.4667	3.2333	4.365	4.12	3.6267	3.6867	1.8233	2.55
CqCDK15	5.51	6.31	5.4633	4.14	4.53	3.12	2.4667	4.1967	1.5933	2.9333
CqCDK16	6.8367	6.3933	4.6767	3.4967	7.31	4.6433	4.3833	4.9567	2.05	6.17
CqCDK17	7.8133	9.09	10.95	10.8467	7.345	3.6367	4.94	6.1433	6.5367	2.62
CqCDK18	14.8333	12.0367	10.6633	4.5567	9.67	8.7533	3.6	5.0167	3.82	4.46
CqCDK19	6.71	5.2133	4.5067	3.7667	5.795	4.3	3.4767	3.5467	2.18	4.04
CqCDK20	52.12	55.4867	40.3133	41.1567	42.105	22.3967	25.2767	19.49	15.8667	19.6867
CqCDK21	7.1767	7.1533	6.6467	5.1	6.19	4.2333	4.8933	4.77	2.4067	3.1733
CqCDK22	4.8867	4.52	2.4	2.7533	4.3	3.1133	1.69	2.2	0.8667	1.69
