# Supplementary material for: Identification of CDK gene family and functional analysis of CqCDK15 under drought and salt stress in quinoa
Source: BMC Genomics. 2023 Aug 17;24:461. doi: 10.1186/s12864-023-09570-4 (PMC10433607; doi:10.1186/s12864-023-09570-4)
Supplement: Supplementary file 5 — Supplementary Material 5 [file 12864_2023_9570_MOESM5_ESM.xlsx]

## Sheet: Sheet1
Table S4 The primer designed for qRT-PCR
	F	R
CqCDK01	ATGGGGCTCATTCCTCTCCT	GGCAGGAGACTGCTGGTATG
CqCDK02	TTGGAATGGCACGCCAGTAT	ATGCAACCCACTGACCACAA
CqCDK03	AGATGGAGCCGTTACCTTGC	GTGGGCAACGCAAATTCTGT
CqCDK04	GGGAATCTCACCAACCGTGT	AGCCACTCCAAGATACTGGC
CqCDK05	AGATGGAGCCGTTACCTTGC	AGGAAGACGAGCATGTGGTG
CqCDK06	CTTTGCGAGACTGGCATGTG	TTGGCCGAGATCCTTTCAGC
CqCDK07	GGCCTGGGGTCACAAAACTA	ACTCCAAAGCATGGCGATCA
CqCDK08	TTAGCCCGTGTTAAACCCCC	CGCGAATAGCAGTAGGGGAG
CqCDK09	TCGTGCCATTATGGTAGGGC	ATTATGCAACCCACTGCCCA
CqCDK10	TGTCCCCTCCTCATCGAACT	CTAGGATGACAGCCGACCAC
CqCDK11	GGACGAGGCCAAGGATATGG	CCAGCACCGGAACCATCATA
CqCDK12	TCTCTGCATGTTGGGTCCTG	AATTGTCACCACAACCCCGT
CqCDK13	ATGTGGTCAGTGGGTTGCAT	AGTTGAGCTTAACCCCAGGC
CqCDK14	TGGGAATCTCACCAACCGTG	GCTCCGCGAAGATACATCCA
CqCDK15	AGTGGGTCCTTCACAGGGAT	ACACCTCTGCGATCTGGACT
CqCDK16	CGTGCTTGCCAAATCGTTCA	TCCTCATCGGGGGAACATCT
CqCDK17	TTGGAATGGCACGCCAGTAT	ATGCAACCCACTGACCACAA
CqCDK18	GAGTACCACCGACTGCTCTG	GGGACCCTTGCGATGAGAAT
CqCDK19	CGTGCTTGCCAAATCGTTCA	TCCTCATCGGGGGAACATCT
CqCDK20	TGGGCAATGGGTGCGATAAT	TGGAGTTCCGATGACACTGC
CqCDK21	ATGTGGTCACTCGGTTGCAT	GAAAAACCGCGCCAGATTGT
CqCDK22	GAAGTGGGTCCTTCACAGGG	TGGGTAAACCTGCGATCTGG
TUB-9	GAGATGTTCCGTCGTGTGAGTGAG	ATCGGCAGTTGCATCCTGGTATTG
